# Supplementary material for: Testis-Specific Protein Y-Encoded (TSPY) Is Required for Male Early Embryo Development in Bos taurus
Source: Int J Mol Sci. 2023 Feb 8;24(4):3349. doi: 10.3390/ijms24043349 (PMC9959854; doi:10.3390/ijms24043349)
Supplement: Supplementary file 1 [file ijms-24-03349-s001.zip]

Archive with 1 entries (1 files):
- ijms-2180176-supplementary.pdf
